# Supplementary material for: Efficacy of Liming Forest Soil in the Context of African Swine Fever Virus
Source: Viruses. 2022 Mar 31;14(4):734. doi: 10.3390/v14040734 (PMC9025520; doi:10.3390/v14040734)
Supplement: Supplementary file 1 [file viruses-14-00734-s001.zip]

Archive with 1 entries (1 files):
- viruses-1579926-supplementary.pdf
